# Supplementary material for: Forensic Body Fluid RNA Typing: Evaluating the Roles of CE and dPCR Technologies
Source: Genes (Basel). 2026 Jul 16;17(7):812. doi: 10.3390/genes17070812 (PMC13409493; doi:10.3390/genes17070812)
Supplement: Supplementary file 1 [file genes-17-00812-s001.zip]

Archive with 1 entries (1 files):
- genes-4368653-supplementary.xlsx
