# Supplementary material for: Forensic Body Fluid RNA Typing: Evaluating the Roles of CE and dPCR Technologies
Source: Genes (Basel). 2026 Jul 16;17(7):812. doi: 10.3390/genes17070812 (PMC13409493; doi:10.3390/genes17070812)
Supplement: Supplementary file 1 [file genes-17-00812-s001.zip › genes-4368653-supplementary.xlsx]

## Sheet: Table S1
Supplementary Table S1. List of papers focused on this review for RT-PCR CE (n=25) vs dPCR (n=6) comparison
Reference	Year	Method	Main RNA markers / targets	Workflow / Technology	Main contribution	Evolutionary significance
Wei et al.	2022	dPCR	miR-888, miR-891a	Duplex droplet digital PCR (ddPCR)	Semen identification using semen-specific miRNA targets	Early application of duplex ddPCR to forensic RNA body fluid typing
Dass & Ghai	2024	dPCR	Saliva- and vaginal fluid-associated microbial/RNA markers	Multiplex ddPCR	ddPCR-based identification of saliva and vaginal fluid	Demonstrated ddPCR applicability in mixed and challenging forensic samples
Gao et al.	2024	dPCR	ACTB and forensic RNA standards	RT-ddPCR	Evaluation of reverse transcription yield	Highlighted RT efficiency challenges in forensic RNA analysis
Lee et al.	2024	dPCR	HTN3, PRM1	Two-step RT-ddPCR	Simultaneous saliva and semen identification	First direct RT-ddPCR application to forensic mRNA BFID
Xu et al.	2026	dPCR	miRNA + 16S rDNA markers	Multiplex ddPCR	Body fluid source identification	Expanded multiplex ddPCR applications in BFID
Li et al.	2026	dPCR	14 body fluid-associated miRNAs	Droplet digital PCR (ddPCR)	Stability assessment of miRNA markers across five forensic body fluids	Demonstrated the potential of ddPCR for evaluating RNA marker stability in forensic body fluid typing
Juusola & Ballantyne	2003	RT-PCR CE	HBB, STATH, SEMG1	RT-PCR + CE	First proof-of-concept for mRNA-based BFID	Established RNA profiling for forensic body fluid identification
Juusola & Ballantyne	2005	RT-PCR CE	Multiplex body fluid mRNA markers	Multiplex RT-PCR + CE	Early multiplex mRNA profiling system	Introduced multiplex BFID workflows
Juusola & Ballantyne	2007	RT-PCR CE	Quantitative multiplex mRNA markers	Multiplex quantitative RT-PCR + CE	Improved sensitivity and quantification	Transition toward quantitative CE-based workflows
Haas et al.	2008	RT-PCR CE	Multiple body fluid mRNA markers	Multiplex RT-PCR + CE	Expanded multiplex body fluid panel	Early optimization of multiplex RNA profiling
Haas et al.	2009	RT-PCR CE	SPTB, MUC4, HTN3, SEMG1	Endpoint RT-PCR and RT-qPCR + CE	Comparison of endpoint PCR and real-time PCR approaches	Demonstrated advantages and limitations of quantitative workflows
Fleming & Harbison	2010	RT-PCR CE	Multiplex body fluid mRNA markers	Multiplex RT-PCR + CE	Development of definitive multiplex BFID assay	Improved robustness and specificity of multiplex systems
Lindenbergh et al.	2012	RT-PCR CE	mRNA markers for body fluids/contact traces	Multiplex mRNA profiling + CE	Multiplex identification of body fluids and contact traces	Expanded forensic applicability
Haas et al.	2012	RT-PCR CE	Blood-specific mRNA markers	RNA/DNA co-analysis with CE-based RNA profiling	Collaborative EDNAP evaluation of blood stain analysis workflows	Early demonstration of interlaboratory reproducibility and forensic implementation
Kohlmeier & Schneider	2012	RT-PCR CE	Blood-specific mRNA markers	RT-PCR + CE-based RNA profiling	Successful mRNA profiling of 23-year-old blood stains	Demonstrated remarkable long-term stability of forensic RNA markers in aged samples
Lindenbergh et al.	2013	RT-PCR CE	mRNA body fluid markers	CE-based RNA profiling	Implementation of RNA profiling in casework	Transition from research to routine forensic implementation
Hanson & Ballantyne	2013	RT-PCR CE	Vaginal secretion-specific mRNA biomarkers	RT-PCR + CE-based RNA profiling	Identification of highly specific vaginal secretion markers	Improved specificity and discriminatory power of CE-based BFID assays
Haas et al.	2013	RT-PCR CE	Saliva- and semen-specific mRNA markers	RNA/DNA co-analysis with CE-based RNA profiling	Collaborative EDNAP evaluation of RNA/DNA co-analysis workflows	Demonstrated interlaboratory reproducibility and forensic implementation potential
Haas et al.	2014	RT-PCR CE	Menstrual blood- and vaginal secretion-specific mRNA markers	RNA/DNA co-analysis with CE-based RNA profiling	Collaborative EDNAP evaluation of challenging female body fluid samples	Demonstrated reproducibility and discriminatory capability in complex forensic samples
van den Berge et al.	2014	RT-PCR CE	mRNA body fluid/skin markers	Collaborative CE-based BFID exercise	Evaluation of RNA typing interpretation	Improved reproducibility and interpretation consistency
Song et al.	2015	RT-PCR CE	Multiplex mRNA markers	Multiplex RT-PCR + CE	Validation in Chinese Han population	Demonstrated population applicability
Haas et al.	2015	RT-PCR CE	Skin/contact trace-specific mRNA markers	RNA/DNA co-analysis with CE-based RNA profiling	Collaborative EDNAP evaluation of skin and contact trace analysis	Demonstrated applicability of CE-based RNA profiling to low-template forensic samples
Sirker et al.	2017	RT-PCR CE	Body fluid RNA markers	RT-PCR + CE-based RNA profiling	Evaluation of RNA degradation under environmental conditions	Demonstrated long-term stability and forensic robustness of RNA markers
van den Berge & Sijen a)	2017	RT-PCR CE	Sex-specific RNA markers	CE-based RNA assay	Sex inference from RNA markers	Expanded forensic RNA applications
van den Berge & Sijen b)	2017	RT-PCR CE	Organ tissue- and body fluid-specific mRNA markers	CE-based mRNA profiling	Extended specificity evaluation of forensic RNA markers	Improved specificity validation and expanded tissue discrimination capabilities
Liu et al.	2020	RT-PCR CE	Multiplex body fluid mRNA markers	Multiplex RT-PCR + CE	Development of expanded multiplex system	Increased throughput and assay complexity
Bamberg et al.	2021	RT-PCR CE	mRNA markers + rectal mucosa markers	Multiplex RT-PCR + CE	Validation of rectal mucosa workflow	Expanded tissue specificity
Yang et al.	2021	RT-PCR CE	Multiplex body fluid mRNA markers	One-step multiplex RT-PCR + CE	Simplified amplification workflow	Improved workflow efficiency
Akutsu et al.	2022	RT-PCR CE	Rectal mucosa-specific mRNA markers	Multiplex RT-PCR + CE	Identification of rectal mucosa in sexual assault evidence	Expanded casework applicability
Bamberg et al.	2022	RT-PCR CE	Combined mRNA and miRNA body fluid markers	Multiplex RT-PCR + CE	Simultaneous analysis of mRNA and miRNA markers for BFID	Improved robustness and sensitivity in degraded forensic samples
Xiao et al.	2024	RT-PCR CE	21 body fluid-specific mRNA markers + 3 housekeeping genes (blood, semen, saliva, vaginal fluid targets)	Multiplex RT-PCR + CE	Developmental validation of a standardized mRNA kit for body fluid identification, including mixture analysis and casework testing	Advanced forensic RNA typing from individual marker assays toward validated multiplex kits and data-driven interpretation models, improving robustness and applicability in routine forensic casework

## Sheet: Table S2
Supplementary Table S2. List of publications focusing on other methods/markers/target (non-overlapping with table S1) used for Figure 1 cummulative year chart on number of publications
Year	Author	Title	Method	Main RNA/DNA Targets	Workflow / Technology	Main Contribution
2006	Nussbaumer et al	Messenger RNA profiling: a novel method for body fluid identification by real-time PCR	RT-PCR mRNA profiling	Conventional real-time PCR	Tissue-specific expression profiling	First demonstration of RNA body fluid ID
2007	Juusola et al	mRNA profiling for body fluid identification by multiplex quantitative RT-PCR	Multiplex RT-qPCR marker panel	qPCR multiplexing	Simultaneous fluid identification	Early multiplex forensic RNA assay
2008	Zubakov et al	Stable RNA markers for identification of blood and saliva stains revealed from whole genome expression analysis of time-wise degraded samples	Expression profiling under degradation	Whole genome expression + RT-PCR	Time-wise degradation analysis	Identification of stable RNA markers
2009	Haas et al	mRNA profiling for body fluid identification by reverse transcription endpoint PCR and realtime PCR	mRNA profiling (RT-PCR, qPCR)	RT-endpoint PCR + real-time PCR	Dual validation of endpoint vs qPCR marker panels	Standardization of early forensic RNA profiling assays
2009	Virkler et al	Analysis of body fluids for forensic purposes: from laboratory testing to non-destructive rapid confirmatory identification at a crime scene	Non-destructive rapid testing	Spectroscopic + molecular hybrid approaches	On-site forensic screening	Early attempt at field-deployable identification
2010	Zubakov et al	MicroRNA markers for forensic body fluid identification obtained from microarray screening and quantitative RT-PCR confirmation	miRNA discovery and validation	Microarray + RT-qPCR	Biomarker screening pipeline	Introduction of miRNAs in forensic ID
2011	Frumkin et al	DNA methylation-based forensic tissue identification	DNA methylation	Tissue-specific CpG sites	Bisulfite conversion + methylation analysis	One of the pioneering studies introducing methylation markers for body-fluid identification
2012	Park et al	Genome-wide mRNA profiling and multiplex quantitative RT-PCR for forensic body fluid identification	Genome-wide expression + multiplex qPCR	mRNA transcriptome profiling	Discovery + validation pipeline	Large-scale marker discovery
2012	Richard et al	Evaluation of mRNA marker specificity for the identification of five human body fluids by capillary electrophoresis	Capillary electrophoresis validation	mRNA markers	CE-based separation and detection	Specificity evaluation of markers
2013	Wasserstrom et al	Demonstration of DSI-semen—A novel DNA methylation-based forensic semen identification assay	DNA methylation	Semen-specific CpG markers	Methylation assay	One of the first semen-specific methylation assays
2013	Hanson & Ballantyne	Multiplex high resolution melt (HRM) messenger RNA profiling assays for body fluid identification	mRNA	Body-fluid transcripts	RT-PCR + High Resolution Melt	Introduced HRM as a rapid discrimination tool
2013	Hanson & Ballantyne	Circulating microRNA for the identification of forensically relevant body fluids	miRNA profiling	Circulating microRNAs	RT-qPCR validation	Establishes miRNA forensic potential
2013	van der Meer et al	Simultaneous analysis of micro-RNA and DNA for determining the body fluid origin of DNA profiles	Combined DNA + miRNA profiling	miRNA + STR DNA	Dual analysis workflow	Linking genotype with tissue origin
2013	Williams et al	Characterisation of body fluid specific microRNA markers by capillary electrophoresis	Electrophoretic miRNA detection	miRNA marker panels	Capillary electrophoresis separation	Alternative detection to qPCR
2013	Uchimoto et al	Considering the effect of stem-loop reverse transcription and real-time PCR analysis of blood and saliva specific microRNA markers upon mixed body fluid stains	Stem-loop RT-qPCR	miRNA markers	Mixed stain analysis	Improved specificity in mixed samples
2014	Hanson & Ballantyne	Rapid and inexpensive body fluid identification by RNA profiling-based multiplex High Resolution Melt (HRM) analysis	mRNA	Multiple biomarkers	Multiplex HRM analysis	Cost-effective body-fluid identification
2014	Doi et al	A simple identification method for vaginal secretions using relative quantification of Lactobacillus DNA	Microbial marker	Lactobacillus spp.	qPCR	Simple vaginal secretion identification method
2014	Sauer et al	An evidence based strategy for normalization of quantitative PCR data from miRNA expression analysis in forensically relevant body fluids	miRNA RT-qPCR normalization	RT-qPCR	Expression normalization framework	Improved quantitative reliability of miRNA assays
2015	Zubakov et al	Towards simultaneous individual and tissue identification: A proof-of-principle study on parallel sequencing of STRs	STR + expression profiling	Parallel sequencing (STR + RNA)	Combined genotype + tissue origin	Proof-of-principle integration of identity and source
2015	Danaher et al	Facile semi-automated forensic body fluid identification by multiplex solution hybridization of NanoString® barcode probes to specific mRNA targets	Digital barcode hybridization	NanoString nCounter	Direct digital RNA counting	Multiplex mRNA detection without amplification
2015	Donfack et al	Mass spectrometry-based cDNA profiling as a potential tool for human body fluid identification	cDNA mass spectrometry profiling	MS-based transcript detection	Hybrid molecular-MS detection	Novel cross-platform RNA detection method
2015	Zapata et al	Emerging spectrometric techniques for the forensic analysis of body fluids	Spectrometry-based fluid analysis	FTIR, MS-based approaches	Chemical spectral fingerprinting	Non-molecular alternative to RNA profiling
2015	Orphanou et al	The detection and discrimination of human body fluids using ATR FT-IR spectroscopy	Infrared spectroscopy	ATR FT-IR spectral analysis	Tissue-specific spectral signatures	Rapid non-destructive fluid discrimination
2015	Chong et al	Development of a RNA profiling assay for biological tissue and body fluid identification	General RNA profiling assay	RT-qPCR multiplex system	Assay development framework	Standard RNA profiling workflow design
2016	Zou et al	Identification of vaginal fluid, saliva, and feces using microbial signatures in a Han Chinese population	Various biomarkers	Vaginal-specific markers	Molecular assays	Review/development of vaginal identification methods
2016	Lin et al	Degraded RNA transcript stable regions (StaRs) as targets for enhanced forensic RNA body fluid identification	RNA stability-based marker selection	RT-qPCR StaR targets	Degradation-resistant transcript selection	Improved degraded sample analysis
2018	Satoh et al	Development of mRNA-based body fluid identification using reverse transcription loop-mediated isothermal amplification	mRNA	Body-fluid biomarkers	Reverse transcription LAMP	Demonstrated feasibility of isothermal RNA detection
2018	Lee et al	Simple and rapid identification of saliva by detection of oral streptococci using direct polymerase chain reaction combined with an immunochromatographic strip	Microbial marker	Oral streptococci	Direct PCR + immunochromatographic strip	Rapid saliva identification assay
2018	Dørum et al	Predicting the origin of stains from next generation sequencing mRNA data	Targeted/whole transcriptome mRNA sequencing	NGS RNA-seq	Stain origin prediction from expression signatures	Early adoption of NGS for forensic body fluid inference
2018	Stafford-Allen et al	Development of HyBeacon® probes for specific mRNA detection using body fluids as a model system	Fluorescent probe hybridization	HyBeacon qPCR-like system	Specific mRNA target detection	Improved specificity in multiplex detection
2018	Blackman et al	Developmental validation of the ParaDNA(®) Body Fluid ID System-A rapid multiplex mRNA-profiling system for the forensic identification of body fluids	Rapid multiplex mRNA assay kit	Cartridge-based RT-qPCR system	Automated body fluid identification	Field-deployable forensic RNA kit validation
2018	Zhang et al	Evaluation of the inclusion of circular RNAs in mRNA profiling in forensic body fluid identification	Circular RNA profiling	RT-qPCR circRNA analysis	Integration into marker panels	Explores circRNA stability advantages
2018	Hanson et al	Messenger RNA biomarker signatures for forensic body fluid identification revealed by targeted RNA sequencing	Targeted RNA-seq	mRNA biomarker panels	NGS-based transcript profiling	High-resolution body fluid signatures
2019	Wang et al	Validating the consistency of cSNPs analysis results between DNA and RNA using SNaPshot method	cSNP validation	Coding SNPs	SNaPshot genotyping	Demonstrated concordance between DNA and RNA-derived SNPs
2019	Tian et al	Multiplex DNA methylation profiling by ARMS-PCR for body fluid identification	DNA methylation	Body fluid-specific CpGs	ARMS-PCR multiplex	Simplified and rapid methylation analysis
2019	Ohta & Sakurada	Oral gram-positive bacterial DNA-based identification of saliva from highly degraded samples	Microbial DNA	Oral Streptococcus species	PCR	Saliva identification from degraded samples
2019	Salzmann et al	Transcription and microbial profiling of body fluids using a massively parallel sequencing approach	mRNA sequencing + microbiome profiling	RNA-seq (NGS) + microbial metagenomics	Combined host transcript + microbial signature profiling	First integration of microbial + RNA forensic classification
2019	Wang et al	The potential use of Piwi-interacting RNA biomarkers in forensic body fluid identification: A proof-of-principle study	Nanopore RNA sequencing	Direct RNA sequencing (portable NGS)	Real-time sequencing of forensic RNA markers	Demonstration of nanopore utility in forensics
2019	Moore et al	Validation of a streamlined RT-qPCR method for body fluid identification	Simplified RT-qPCR workflow	RT-qPCR multiplex panel	Optimized forensic workflow	Efficiency improvement in routine testing
2019	Liu et al.	Characterization of tissue-specific biomarkers with the expression of circRNAs in forensically relevant body fluids	circRNA profiling	RT-qPCR circRNA markers	Tissue-specific expression analysis	Validation of circRNA forensic utility
2020	Ingold et al	Assigning forensic body fluids to donors in mixed body fluids by targeted RNA/DNA deep sequencing of coding region SNPs	RNA/DNA sequencing	cSNP-containing transcripts	Targeted deep sequencing	Joint body-fluid identification and donor assignment
2020	Tian et al	A new method to detect methylation profiles for forensic body fluid identification combining ARMS-PCR technique and random forest model	DNA methylation	Fluid-specific CpGs	ARMS-PCR + machine learning	Improved classification accuracy
2020	Jackson et al	A novel loop-mediated isothermal amplification method for identification of four body fluids with smartphone detection	mRNA	Fluid-specific transcripts	RT-LAMP + smartphone imaging	Portable body-fluid identification system
2020	Liu et al.	Development of a multiplex system for the identification of forensically relevant body fluids	Multiplex qPCR system	mRNA marker panels	Integrated assay system	Standard forensic multiplex kit development
2021	Liu et al	Identification of coding region SNPs from specific and sensitive mRNA biomarkers for the deconvolution of the semen donor in a body fluid mixture	cSNP	Semen mRNA markers	Targeted cSNP analysis	Donor identification in semen mixtures
2021	Doi et al	Application of fragment analysis based on methylation status mobility difference to identify vaginal secretions	DNA methylation	Vaginal CpG markers	Fragment analysis	Simplified methylation-based identification
2021	Layne et al	Optimization of novel loop-mediated isothermal amplification with colorimetric image analysis for forensic body fluid identification	mRNA	Fluid-specific transcripts	LAMP + digital color analysis	Simple visual detection system
2022	Zhang et al	Identification of the vaginal secretion donor in mixture stains using polymorphic cSNPs on mRNA biomarkers	cSNP	Vaginal secretion mRNA biomarkers	Targeted sequencing	Vaginal donor deconvolution in mixtures
2022	Dørum et al	Source level interpretation of mixed biological stains using coding region SNPs	cSNP	Coding-region SNPs	Sequencing-based genotyping	Source-level interpretation of mixed stains
2022	Lee et al	A collaborative exercise on DNA methylation-based age prediction and body fluid typing	DNA methylation	Tissue-specific CpG loci	Bisulfite analysis	Interlaboratory evaluation of methylation assays
2022	Li et al	Typing of semen-containing mixtures using ARMS-based semen-specific CpG-InDel/STR markers	DNA methylation + InDel + STR	Semen CpGs and genetic markers	ARMS-PCR + genotyping	Simultaneous semen identification and contributor typing
2022	Liang et al	Integrating the salivary microbiome in the forensic toolkit by 16S rRNA gene: potential application in body fluid identification and biogeographic inference	Microbiome	16S rRNA bacterial profiles	16S sequencing	Introduced biogeographic inference using oral microbiota
2022	Nogueira et al	Human semen stain analysis in casework sample by HRM-qPCR	High-resolution melting PCR	HRM-qPCR	Semen-specific detection via melt profiles	Cost-effective alternative to probe assays
2022	Layne et al	Rapid Microchip Electrophoretic Separation of Novel Transcriptomic Body Fluid Markers for Forensic Fluid Profiling	Microfluidic electrophoresis	Transcript marker separation	Lab-on-chip RNA analysis	Miniaturized forensic RNA profiling
2022	Ziu et al.	A Comprehensive Characterization of Small RNA Profiles by Massively Parallel Sequencing in Six Forensic Body Fluids/Tissue	Massively parallel sequencing of small RNAs	miRNA + small RNA species	NGS-based profiling across fluids	Comprehensive RNA landscape mapping
2023	Tao et al	Application of SNaPshot Technology in Semen-Specific cSNP Genetic Marker	cSNP analysis	Semen-specific transcript SNPs	RT-PCR + SNaPshot	Semen donor individualization
2023	Johannessen et al	Body Fluid Identification in Samples Collected after Intimate and Social Contact: A Comparison of Two mRNA Profiling Methods and the Additional Information Gained by cSNP Genotypes	mRNA-cSNP	Fluid-specific mRNAs and cSNPs	mRNA profiling + cSNP genotyping	Improved interpretation of mixed transfer samples
2023	Wohlfahrt et al	A bacterial signature-based method for the identification of seven forensically relevant human body fluids	Microbiome	Bacterial taxa signatures	Microbial profiling	Expanded bacterial identification to multiple fluids
2023	Hanson et al	Targeted S5 RNA sequencing assay for the identification and direct association of common body fluids with DNA donors in mixtures	Targeted amplicon RNA sequencing (Ion S5)	Amplicon-based MPS	mRNA marker panel + mixture deconvolution	Direct donor association in mixed body fluids
2023	Chen et al	Forensic validation of a combined analysis of mRNA and miRNA markers for precise tissue origin inferences of five kinds of body fluids by RT-qPCR	Combined RNA profiling	RT-qPCR (mRNA + miRNA)	Dual RNA class integration	Improved accuracy of tissue inference
2023	Kubo et al	Improved reverse transcription-recombinase polymerase amplification assay for blood mRNA screening: comparison with one-step RT-qPCR assay	Isothermal amplification (RPA)	Recombinase polymerase amplification	Rapid RNA detection	Faster alternative to RT-qPCR
2023	Lynch et al	Partial validation of multiplexed real-time quantitative PCR assays for forensic body fluid identification	Multiplex RT-qPCR	qPCR multiplex marker panel	Validation of multi-target assay	Performance validation for forensic implementation
2023	Liu et al	A recombinase polymerase amplification (RPA) combined with strip visualization method for RNA-based presumptive tests of saliva and vaginal secretion	Isothermal amplification + lateral flow	RNA-based RPA markers	Rapid strip-based detection system	Field-deployable presumptive RNA test
2024	Su et al	Rapid detection of blood using a novel application of RT-RPA integrated with CRISPR-Cas: ALAS2 detection as a model	mRNA detection	ALAS2	RT-RPA + CRISPR-Cas detection	Rapid blood identification using isothermal amplification and CRISPR
2024	Liu et al	Identification of the body fluid donor in mixtures through target mRNA cSNP sequencing	mRNA-cSNP	Multiple biomarker transcripts	Targeted sequencing	Simultaneous donor assignment and fluid typing
2024	Tang et al	A preliminary study on identification of the blood donor in a body fluid mixture using a novel compound genetic marker blood-specific methylation-microhaplotype	DNA methylation + microhaplotypes	Blood CpGs and microhaplotypes	Bisulfite analysis + sequencing	Blood donor identification in mixtures
2024	Kim et al	DNA methylation-based organ tissue identification: Marker identification SNaPshot multiplex assay development	DNA methylation	Organ-specific CpG loci	Bisulfite conversion + SNaPshot multiplex	Development of multiplex organ-tissue identification assay
2024	Wang et al	An mRNA profiling assay incorporating coding region InDels for body fluid identification and the inference of the donor in mixed samples	mRNA-InDel markers	Body-fluid mRNAs with coding InDels	RT-PCR + genotyping	Simultaneous body-fluid identification and donor inference
2024	Dass et al	Development of a multiplex PCR assay and quantification of microbial markers by ddPCR for identification of saliva and vaginal fluid	Microbiome	Saliva and vaginal bacterial markers	Multiplex PCR + ddPCR	Highly sensitive quantification of microbial markers
2025	Lynch et al	Towards the identification of body fluids using RT-LAMP isothermal amplification coupled with CRISPR-Cas12a	mRNA detection	Body-fluid-specific transcripts	RT-LAMP + CRISPR-Cas12a	Simplified field-deployable identification assay
2025	Liu et al	Developmental validation of an mRNA-cSNP profiling panel for body fluids identification and individualization	mRNA-cSNP	Body-fluid biomarkers with cSNPs	Targeted sequencing/SNaPshot	Simultaneous identification and donor assignment
2025	Li et al	Development of a Codetection System Based on STRs and Biofluid-Specific CpG Markers	STR + methylation	STR loci and CpGs	Multiplex assay	Simultaneous identification and individualization
2025	Zhang et al	Multiplex lateral flow biosensor based on isothermal amplification for on-site body fluid identification by microbial signature	Microbial markers	Body-fluid-associated bacteria	Isothermal amplification + lateral flow assay	On-site microbial body-fluid identification
2025	Ye et al	A multiplex bacterial assay for identifying vaginal fluid in various individual states and mixture stains	Microbial markers	Vaginal bacterial taxa	Multiplex PCR	Improved vaginal fluid identification in mixtures
2025	Shehata et al	An Integrated proteomic workflow for body fluid classification and single amino acid variant identification: Advancing towards body fluid source attribution	Proteomics + SAAV detection	LC–MS/MS	Protein + variant-based tissue inference	Extension beyond RNA to proteome level
2025	Chen et al	The screening and validation of lnc-SLC25A39 and lnc-LINC00279-202 for distinguishing tissue origins of peripheral blood and semen samples by RT-qPCR	lncRNA RT-qPCR profiling	Long non-coding RNA markers	Targeted lncRNA expression discrimination	New lncRNA-based tissue origin identification
2025	Martin et al	Advancing forensic body fluid identification: A comparative analysis of RT-LAMP+CRISPR-Cas12a and established mRNA-based methods	Isothermal amplification + CRISPR detection	RNA amplification with Cas12a detection	Comparative assay vs RT-qPCR	CRISPR integration into forensic RNA ID
2025	Luo et al	Construction and validation of a rapid semen identification system based on SHERLOCK technology	CRISPR SHERLOCK assay	RNA-targeted CRISPR-Cas detection	Rapid semen identification system	High sensitivity CRISPR forensic assay
2025	Li et al.	A multi-class support vector machine classification model based on 14 microRNAs for forensic body fluid identification	Machine learning classification	14 miRNA marker panel	Support vector machine model	AI-driven body fluid classification
2025	Kubo	High-throughput sperm screening using one-step RT-qPCR: Improvement and re-evaluation	High-throughput RT-qPCR	Semen-specific mRNA markers	Rapid sperm detection system	Improved semen detection sensitivity
2026	Lin et al	RPA-CRISPR-Cas12a/RPA-CRISPR-Cas12a-LFD: Two detection platforms for the rapid identification of five forensic body fluids	mRNA body-fluid markers	Multiple body-fluid transcripts	RT-RPA + Cas12a + lateral flow detection	Portable multiplex body-fluid identification platform
2026	Neis et al	Comprehensive body fluid identification and contributor assignment by combining targeted sequencing of mRNA and coding region SNPs	mRNA + cSNP	Multiple biomarkers	Targeted sequencing	Comprehensive identification and contributor analysis
2026	Schmelzer et al	DNA methylation-based assay and Random Forest classification model for identification of biological materials	DNA methylation	Multiple CpGs	Methylation profiling + machine learning	Automated body-fluid classification
2026	Yu et al	Multiplex methylation-specific PCR for distinguishing semen	DNA methylation	Semen-specific CpGs	Methylation-specific PCR	Highly specific semen identification assay
2026	Li et al	The potential of mRNA markers in body fluids and personal source analysis based on the QNome nanopore sequencing	Small RNA profiling (piRNA)	Small RNA sequencing / RT-qPCR	Novel biomarker class exploration	Extension beyond mRNA/miRNA to piRNA
2026	Hu et al	Establishment and application of a triplex RTqPCR assay system for the identification of forensic body fluids	Multiplex RT-qPCR	Real-time PCR multiplexing	Three-target marker system	Simplified rapid body fluid classification
2026	Li et al	Quantitative differential analysis of tsRNAs for forensic body fluid identification: RT-qPCR-based discrimination derived from epithelial cell fluids screening	tsRNA profiling	RT-qPCR of small non-coding RNAs (tsRNAs)	Epithelial fluid discrimination via tsRNAs	Introduction of tRNA-derived small RNAs in forensics
2026	Park et al	A strategy for body fluid mixture analysis using semen- and epidermis-specific tDMRs and adjacent microhaplotypes/SNPs	DNA methylation + SNP/microhaplotype integration	Epigenetic + genomic markers	Mixture deconvolution strategy	Advanced mixture interpretation framework
2026	Trnka et al	An evaluation of molecular and statistical methods for the attribution of body fluid sources to donors	Molecular + statistical modeling	RNA + DNA integration	Probabilistic attribution models	Improved donor-source inference frameworks

## Sheet: Table S3
Supplementary Table S3. List of marker usage per paper studied in this review, appropriately filtered by method and assay development (Figure 2).
Reference (First Author, Year)	Year	Method	Blood																Saliva								Semen												Vaginal mucosa
			mir451a	mir-16	ALAS2	ANK1	HBB	PBGD	SPTB	HBA	HBD	PPBP	AMICA	CD3G	AQP9	SLC4A1	CD93	GlycoA	mir-205	miR-203	miR124	KRT13	SPRR2A	STATH	HTN3	MUC7	mir-891a	mir-888	miR-943	miR-10b	SEMG1	PRM1	PRM2	TGM4	KLK3	KLK2	MSMB	PSA	CYP2B7P1	MUC4	MYOZ1	HBD-1	SPINK5	ESR1	SFTA2	FUT6	DKK4	miR-1260	miR-4286
Wei et al., 2022	2022	dPCR																									x	x
Lee et al., 2024	2024	dPCR																						x	x						x		x	x
Li et al., 2026	2026	dPCR	x																x								x
Xu et al., 2026	2026	dPCR	x																x								x
Juusola & Ballantyne, 2003	2003	RT-PCR CR					x																	x	x						x
Juusola & Ballantyne, 2005	2005	RT-PCR CR						x	x															x	x							x	x							x		x
Haas et al., 2008	2008	RT-PCR CR						x	x															x	x							x	x							x		x
Juusola & Ballantyne, 2007	2009	RT-PCR CR			x				x															x	x							x	x
Haas et al., 2009	2009	RT-PCR CR							x																x						x									x
Fleming & Harbison, 2010	2010	RT-PCR CR																x						x	x								x	x
Lindenbergh et al., 2012	2012	RT-PCR CR					x						x				x							x	x						x	x								x		x
Kohlmeier & Schneider, 2012	2012	RT-PCR CR					x		x															x	x							x	x							x		x
Haas et al., 2012	2012	RT-PCR CR			x	x	x	x	x	x				x	x
Lindenbergh et al., 2013	2013	RT-PCR CR					x						x				x							x	x						x	x								x		x
Hanson & Ballantyne, 2013	2013	RT-PCR CR																						x	x														x		x				x	x	x
Haas et al., 2013	2013	RT-PCR CR																						x	x	x					x	x	x	x				x
van den Berge et al., 2014	2014	RT-PCR CR					x						x				x							x	x						x	x							x	x		x
Haas et al., 2014	2014	RT-PCR CR																																					x	x	x
Song et al., 2015	2015	RT-PCR CR			x					x								x						x	x	x					x		x	x						x		x
Haas et al., 2015	2015	RT-PCR CR
van den Berge et al., 2017	2017	RT-PCR CR			x		x										x							x	x						x	x			x				x	x	x
van den Berge & Sijen, 2017	2017	RT-PCR CR			x		x																	x	x						x	x							x	x
Sirker et al., 2017	2017	RT-PCR CR	x	x															x	x	x								x	x																			x
Liu et al., 2020	2020	RT-PCR CR			x		x																	x	x	x						x	x		x				x				x	x
Bamberg et al., 2021	2021	RT-PCR CR			x		x									x								x	x						x	x			x				x	x	x
Yang et al., 2021	2021	RT-PCR CR			x		x																		x	x						x	x		x				x				x
Akutsu et al., 2022	2022	RT-PCR CR																																						x
Bamberg et al., 2022	2022	RT-PCR CR	x				x									x			x					x	x	x	x				x	x							x					x				x
Xiao et al., 2024	2024	RT-PCR CR			x		x			x	x	x	x									x	x		x	x					x	x			x	x	x		x		x	x
* Two studies were excluded regarding dPCR from list Table S1 (one due to the aim on microbial targets and the other one focused on ACTB standards)
Dass & Ghai, 2024 and Gao et al. 2024
[truncated: 31 more columns]
